# Supplementary material for: Contribution of common risk variants to multiple sclerosis in Orkney and Shetland
Source: Eur J Hum Genet. 2021 Jun 4;29(11):1701–9. doi: 10.1038/s41431-021-00914-w (PMC8560837; doi:10.1038/s41431-021-00914-w)
Supplement: Supplementary file 4 — Supplementary Tables [file 41431_2021_914_MOESM4_ESM.xlsx]

## Sheet: Supplementary Table 1
	ORCADES and NIMS	VIKING	Generation Scotland
Subjects Genotyped	2346	2105	20195
Genotyping platform	Illumina Hap300; Illumina Omni1; Illumina OmniX	HumanOmniExpressExome8 v1-2_A	HumanOmniExpressExome8 v1-2_A
Genotyping calling algorithm	Beadstudio using Hap300v2 cluster files; Genome Studio using Illumina cluster files	Beadstudio-Gencall v3.0	Beadstudio-Gencall v3.0
Minor Allele Frequency	< 0.01	< 0.01 for OMNI markers	< 0.01 for OMNI markers
		< 0.0001 for Exome Chip markers	< 0.0001 for Exome Chip markers
Hardy- Weinberg Equilibrium	< 10-6	< 10-6	< 10-6
SNP Call Rate	< 98%	< 98%	< 98%
Sample Call Rate	< 97%	< 97%	< 97%
Heterozygosity	FDR < 1%	FDR < 1%	FDR < 1%
Exclusions	Ethnic outliers; duplicates;gender mismatches; genomic kinship incompatible with pedigree	Ethnic outliers; duplicates;gender mismatches; genomic kinship incompatible with pedigree	Ethnic outliers; duplicates;gender mismatches; genomic kinship incompatible with pedigree; cases and controls born above 55.6 degrees of latitude*
Final number of subjects	2215	2105	20032
Supplementary Table 1: Cohort, sample and SNP quality control information
Cohort information, sample quality control information and SNP quality control information for Orkney Complex Disease Study (ORCADES) and Northern Isles Multiple Sclerosis Study (NIMS), Viking Health Study – Shetland (VIKING) and Generation Scotland cohorts. This information has previously been described in the other studies referenced within the paper. *An additional quality control step was app…

## Sheet: Supplementary Table 2
RSID	CHR	BP	RA	OR	OR		RAF				GS/ORCADES			GS/VIKING
					p-Value	Original Source Study	GS	ORC	VIK	χ2		p-value	χ2		p-value
rs4648356	1	2709164	C	1.16	1.00 x 10-14	2011 IMSGC GWAS (PMID: 21833088) 20	0.67	0.68	0.7	2.02		0.16	16.49		4.89 x 10-5
rs912961	1	10356848	G	1.34	3.00 x 10-10	GWAS Catalog (PMID: 18997785) 23	0.33	0.32	0.35	4.04		0.04	6.22		0.01
rs233100	1	85772009	G	1.09	1.00 x 10-6	2011 IMSGC GWAS (PMID: 21833088) 20	0.56	0.56	0.55	0.04		0.84	2.08		0.15
rs11810217	1	93148377	A	1.15	5.80 x 10-15	2011 IMSGC GWAS (PMID: 21833088) 20	0.27	0.26	0.24	1.86		0.17	15.37		8.86 x 10-5
rs12048904	1	101331536	A	1.1	4.00 x 10-8	2011 IMSGC GWAS (PMID: 21833088) 20	0.38	0.38	0.37	0.03		0.86	1.38		0.24
rs11581062	1	101407519	G	1.13	2.50 x 10-10	2011 IMSGC GWAS (PMID: 21833088) 20	0.3	0.28	0.3	8.26		4.06 x 10-3	0.19		0.66
rs1335532	1	117100957	A	1.2	6.86 x 10-22	2011 IMSGC GWAS (PMID: 21833088) 20	0.86	0.86	0.88	0		0.99	6.01		0.01
rs3761959	1	157669278	G	1.1	2.90 x 10-6	2011 IMSGC GWAS (PMID: 21833088) 20	0.53	0.53	0.53	0.24		0.62	0.16		0.69
rs1323292	1	192541021	A	1.12	2.30 x 10-8	2011 IMSGC GWAS (PMID: 21833088) 20	0.82	0.81	0.79	4.2		0.04	32.43		1.23 x 10-8
rs7522462	1	200881595	G	1.11	1.90 x 10-9	2011 IMSGC GWAS (PMID: 21833088) 20	0.7	0.68	0.66	8.44		3.66 x 10-3	25.42		4.61 x 10-7
rs6718520	2	43325570	A	1.17	3.00 x 10-8	GWAS Catalog (PMID: 22190364) 28	0.46	0.4	0.47	55.88		7.72 x 10-14	2.27		0.13
rs12466022	2	43359061	C	1.1	6.20 x 10-10	2011 IMSGC GWAS (PMID: 21833088) 20	0.72	0.71	0.74	2.53		0.11	5.66		0.02
rs7592560	2	68647001	A	1.1	5.10 x 10-11	2011 IMSGC GWAS (PMID: 21833088) 20	0.54	0.58	0.57	15.87		6.79 x 10-5	7.34		0.01
rs17174870	2	112665201	G	1.1	1.30 x 10-8	2011 IMSGC GWAS (PMID: 21833088) 20	0.74	0.74	0.71	0		0.98	24.13		9.00 x 10-7
rs882300	2	136976255	C	1.19	1.00 x 10-7	GWAS Catalog (PMID: 19525953) 24	0.53	0.51	0.5	4.77		0.03	17.44		2.97 x 10-5
rs281783	2	200751582	A	1.11	0.00018	2011 IMSGC GWAS (PMID: 21833088) 20	0.8	0.81	0.8	4.81		0.03	0.14		0.71
rs10201872	2	231106724	A	1.13	1.80 x 10-10	2011 IMSGC GWAS (PMID: 21833088) 20	0.17	0.16	0.14	3.57		0.06	21.77		3.08 x 10-6
rs9821630	3	16970938	G	1.09	3.90 x 10-6	2011 IMSGC GWAS (PMID: 21833088) 20	0.28	0.3	0.25	9.75		1.79 x 10-3	14.32		1.55 x 10-4
rs11129295	3	27788780	T	1.11	1.20 x 10-9	2011 IMSGC GWAS (PMID: 21833088) 20	0.35	0.42	0.37	85.49		2.33 x 10-20	5.35		0.02
rs669607	3	28071444	C	1.13	1.90 x 10-15	2011 IMSGC GWAS (PMID: 21833088) 20	0.47	0.43	0.43	29.77		4.86 x 10-8	24.6		7.04 x 10-7
rs1500710	3	56914065	A	1.09	5.20 x 10-5	2011 IMSGC GWAS (PMID: 21833088) 20	0.58	0.53	0.58	45.36		1.64 x 10-11	0.01		0.92
rs771767	3	101748638	A	1.12	8.60 x 10-9	2011 IMSGC GWAS (PMID: 21833088) 20	0.26	0.26	0.26	0.18		0.67	0.8		0.37
rs9657904	3	105586714	T	1.4	2.00 x 10-10	GWAS Catalog (PMID: 20453840) 25	0.79	0.75	0.75	31.24		2.28 x 10-8	33.85		5.95 x 10-9
rs2293370	3	119219934	G	1.16	2.70 x 10-9	2011 IMSGC GWAS (PMID: 21833088) 20	0.81	0.79	0.82	10.51		1.19 x 10-3	5.78		0.02
rs4285028	3	121660664	A	1.11	1.80 x 10-8	2011 IMSGC GWAS (PMID: 21833088) 20	0.74	0.73	0.75	1.22		0.27	2.88		0.09
rs4308217	3	121793187	C	1.1	5.70 x 10-8	2011 IMSGC GWAS (PMID: 21833088) 20	0.68	0.65	0.65	8.45		3.65 x 10-3	7.56		0.01
rs9282641	3	121796768	G	1.2	1.00 x 10-11	2011 IMSGC GWAS (PMID: 21833088) 20	0.92	0.92	0.91	0.35		0.56	5.06		0.02
rs4680534	3	159698945	C	1.12	6.00 x 10-6	GWAS Catalog (PMID: 19525953) 24	0.34	0.34	0.35	0		0.97	0.62		0.43
rs2243123	3	159709651	C	1.09	7.20 x 10-6	2011 IMSGC GWAS (PMID: 21833088) 20	0.28	0.27	0.3	5.73		0.02	5.75		0.02
rs10936599	3	169492101	C	1.1	7.00 x 10-7	2011 IMSGC GWAS (PMID: 21833088) 20	0.76	0.74	0.75	8.93		2.80 x 10-3	0.52		0.47
rs228614	4	103578637	G	1.09	1.40 x 10-7	2011 IMSGC GWAS (PMID: 21833088) 20	0.54	0.59	0.54	29.15		6.71 x 10-8	0.21		0.65
rs6821894	4	186571441	T	1.08	9.20 x 10-5	2011 IMSGC GWAS (PMID: 21833088) 20	0.62	0.59	0.6	17.36		3.09 x 10-5	7.22		0.01
rs6897932	5	35874575	C	1.12	1.08 x 10-18	2011 IMSGC GWAS (PMID: 21833088) 20	0.72	0.69	0.74	12.8		3.47 x 10-4	9.75		1.80 x 10-3
rs350058	5	40211802	A	1.14	1.00 x 10-4	2011 IMSGC GWAS (PMID: 21833088) 20	0.08	0.09	0.07	11.22		8.10 x 10-4	3.68		0.06
rs4613763	5	40392728	C	1.21	2.50 x 10-16	2011 IMSGC GWAS (PMID: 21833088) 20	0.13	0.15	0.14	12.13		4.95 x 10-f04	9.21		2.41 x 10-3
rs9292777	5	40437948	T	1.19	1.00 x 10-9	GWAS Catalog (PMID: 22570697) 29	0.59	0.58	0.59	3.49		0.06	0.17		0.68
rs756699	5	133446575	A	1.12	6.20 x 10-7	2011 IMSGC GWAS (PMID: 21833088) 20	0.88	0.88	0.88	0.6		0.44	0.02		0.88
rs6879677	5	140954954	A	1.08	0.00054	2011 IMSGC GWAS (PMID: 21833088) 20	0.4	0.36	0.37	20.8		5.11 x 10-6	8.46		3.64 x 10-3
rs1062158	5	141523000	A	1.09	2.30 x 10-6	2011 IMSGC GWAS (PMID: 21833088) 20	0.62	0.59	0.65	13.43		2.48 x 10-4	14.86		1.16 x 10-4
rs2546890	5	158759900	A	1.11	2.33 x 10-17	2011 IMSGC GWAS (PMID: 21833088) 20	0.51	0.53	0.54	1.92		0.17	10.33		1.31 x 10-3
rs10866713	5	158918894	A	1.17	7.00 x 10-7	GWAS Catalog (PMID: 22190364) 28	0.21	0.2	0.18	5.18		0.02	22.1		2.59 x 10-6
rs4075958	5	176784512	A	1.11	4.90 x 10-7	2011 IMSGC GWAS (PMID: 21833088) 20	0.25	0.25	0.27	0		0.99	6.57		0.01
rs11755724	6	7118990	A	1.08	2.60 x 10-6	2011 IMSGC GWAS (PMID: 21833088) 20	0.36	0.34	0.35	8.24		4.10 x 10-3	0.64		0.43
rs9260119	6	29910189	A	1.21	1.00 x 10-11	GWAS Catalog (PMID: 22190364) 28	0.45	0.42	0.43	13.86		1.97 x 10-4	7		0.01
rs9271069	6	32575700	A	2.77	< 1 x 10-50	GWAS Catalog (PMID: 22190364) 28	0.17	0.23	0.21	103		3.36 x 10-24	44.93		2.05 x 10-11
rs854917	6	90127390	A	1.09	0.00017	2011 IMSGC GWAS (PMID: 21833088) 20	0.73	0.75	0.73	8.27		4.03 x 10-3	0.48		0.49
rs12212193	6	90996769	G	1.09	3.80 x 10-8	2011 IMSGC GWAS (PMID: 21833088) 20	0.45	0.53	0.47	97.45		5.53 x 10-23	3.88		0.05
rs11962089	6	105612220	G	0.69	8.00 x 10-6	GWAS Catalog (PMID: 21654844) 27	0.11	0.11	0.08	0.6		0.44	38.82		4.65 x 10-10
rs802734	6	128278798	A	1.1	5.50 x 10-9	2011 IMSGC GWAS (PMID: 21833088) 20	0.67	0.65	0.63	8.2		4.19 x 10-3	29		7.24 x 10-8
rs9399141	6	135495574	C	1.12	1.60 x 10-6	2011 IMSGC GWAS (PMID: 21833088) 20	0.23	0.22	0.26	2.16		0.14	12.56		3.94 x 10-4
rs11154801	6	135739355	A	1.15	1.00 x 10-13	2011 IMSGC GWAS (PMID: 21833088) 20	0.36	0.36	0.36	0.02		0.89	0.32		0.57
rs17066096	6	137452908	G	1.14	6.00 x 10-13	2011 IMSGC GWAS (PMID: 21833088) 20	0.24	0.28	0.28	37.87		7.58 x 10-10	28.79		8.07 x 10-8
rs13192841	6	137967214	A	1.1	1.30 x 10-8	2011 IMSGC GWAS (PMID: 21833088) 20	0.29	0.29	0.28	1.01		0.32	2.87		0.09
rs1738074	6	159465977	C	1.14	1.56 x 10-20	2011 IMSGC GWAS (PMID: 21833088) 20	0.55	0.53	0.54	4.46		0.03	0.85		0.36
rs6952809	7	2448493	A	1.08	3.60 x 10-6	2011 IMSGC GWAS (PMID: 21833088) 20	0.31	0.3	0.3	2.63		0.1	2.32		0.13
rs1843938	7	3113034	A	1.09	1.10 x 10-5	2011 IMSGC GWAS (PMID: 21833088) 20	0.44	0.46	0.42	2.81		0.09	9.81		1.73 x 10-3
rs2214543	7	10796892	G	1.09	0.00016	2011 IMSGC GWAS (PMID: 21833088) 20	0.74	0.75	0.73	4.04		0.04	0.07		0.79
rs2066992	7	22768249	C	1.18	6.30 x 10-5	2011 IMSGC GWAS (PMID: 21833088) 20	0.95	0.97	0.95	31.44		2.05 x 10-8	0.02		0.89
rs11984075	7	37436854	G	1.13	1.10 x 10-5	2011 IMSGC GWAS (PMID: 21833088) 20	0.11	0.1	0.11	4.82		0.03	0.42		0.52
rs7789940	7	75951230	G	1.87	6.00 x 10-6	GWAS Catalog (PMID: 21654844) 27	0.3	0.27	0.3	12.13		4.96 x 10-4	0		0.99
rs354033	7	149289464	G	1.1	4.70 x 10-9	2011 IMSGC GWAS (PMID: 21833088) 20	0.74	0.78	0.79	37.44		9.43 x 10-10	57.01		4.33 x 10-14
rs6986386	8	9421789	A	1.09	1.60 x 10-5	2011 IMSGC GWAS (PMID: 21833088) 20	0.23	0.24	0.23	0.88		0.35	0.44		0.51
rs1520333	8	79401038	G	1.11	1.60 x 10-7	2011 IMSGC GWAS (PMID: 21833088) 20	0.24	0.23	0.25	1.48		0.22	4.05		0.04
rs4410871	8	128815029	G	1.11	7.70 x 10-9	2011 IMSGC GWAS (PMID: 21833088) 20	0.7	0.7	0.72	0.05		0.82	9.37		2.21 x 10-3
rs2019960	8	129192271	C	1.1	5.20 x 10-9	2011 IMSGC GWAS (PMID: 21833088) 20	0.23	0.23	0.2	0.2		0.65	14.06		1.77 x 10-4
rs6984045	8	131092413	C	1.59	2.00 x 10-6	GWAS Catalog (PMID: 19525955) 30	0.03	0.04	0.03	6.89		0.01	2.34		0.13
rs2150702	9	5893861	G	1.16	3.00 x 10-8	GWAS Catalog (PMID: 22190364) 28	0.49	0.54	0.53	30.07		4.18 x 10-8	20.87		4.92 x 10-6
rs290986	9	93563536	A	1.12	9.10 x 10-7	2011 IMSGC GWAS (PMID: 21833088) 20	0.8	0.8	0.78	0		1	10.63		1.11 x 10-3
rs10984447	9	121984553	A	1.17	8.00 x 10-6	GWAS Catalog (PMID: 17660530) 22	0.74	0.74	0.74	0.01		0.91	0.06		0.8
rs3780792	9	136835343	G	1.6	1.00 x 10-6	GWAS Catalog (PMID: 20598377) 26	0.33	0.34	0.36	2.09		0.15	15.7		7.43 x 10-5
rs12722489	10	6102012	C	1.24	6.41 x 10-15	GWAS Catalog (PMID: 22190364) 28	0.84	0.82	0.8	3.63		0.06	41.4		1.24 x 10-10
rs7090512	10	6110829	C	1.19	4.60 x 10-20	2011 IMSGC GWAS (PMID: 21833088) 20	0.28	0.3	0.29	8.62		3.32 x 10-3	5.07		0.02
rs793108	10	31415106	A	1.09	2.60 x 10-6	2011 IMSGC GWAS (PMID: 21833088) 20	0.49	0.54	0.45	44.97		2.00 x 10-11	14.97		1.09 x 10-4
rs2503875	10	43814049	A	1.66	2.00 x 10-7	GWAS Catalog (PMID: 20598377) 26	0.29	0.29	0.27	0.84		0.36	2.21		0.14
rs7912269	10	78727604	A	1.16	1.40 x 10-5	2011 IMSGC GWAS (PMID: 21833088) 20	0.94	0.94	0.96	3.14		0.08	41.92		9.53 x 10-11
rs1250550	10	81060317	A	1.1	6.30 x 10-9	2011 IMSGC GWAS (PMID: 21833088) 20	0.36	0.36	0.36	0.31		0.58	0.6		0.44
rs7923837	10	94481917	G	1.1	4.90 x 10-9	2011 IMSGC GWAS (PMID: 21833088) 20	0.62	0.66	0.64	26.39		2.80 x 10-7	6.46		0.01
rs17824933	11	60760612	G	1.18	4.00 x 10-9	GWAS Catalog (PMID: 19525953) 24	0.23	0.22	0.24	4.36		0.04	2.01		0.16
rs650258	11	60832282	C	1.12	2.00 x 10-11	2011 IMSGC GWAS (PMID: 21833088) 20	0.64	0.66	0.61	5.21		0.02	17.21		3.35 x 10-5
rs694739	11	64097233	A	1.08	0.00014	2011 IMSGC GWAS (PMID: 21833088) 20	0.62	0.62	0.56	0.1		0.75	51.29		7.96 x 10-13
rs4409785	11	95311422	G	1.11	6.30 x 10-7	2011 IMSGC GWAS (PMID: 21833088) 20	0.19	0.22	0.14	29.83		4.72 x 10-8	55		1.20 x 10-13
rs491111	11	116238034	G	1.08	0.00048	2011 IMSGC GWAS (PMID: 21833088) 20	0.65	0.65	0.65	0.43		0.51	0.12		0.73
rs630923	11	118754353	C	1.11	2.80 x 10-7	2011 IMSGC GWAS (PMID: 21833088) 20	0.84	0.83	0.85	4.78		0.03	1.74		0.19
rs7941030	11	122522375	C	1.09	1.60 x 10-5	2011 IMSGC GWAS (PMID: 21833088) 20	0.39	0.38	0.41	1.94		0.16	6.92		0.01
rs1800693	12	6440009	C	1.14	6.42 x 10-23	2011 IMSGC GWAS (PMID: 21833088) 20	0.4	0.38	0.38	11.12		8.54 x 10-4	8.78		3.04 x 10-3
rs4149584	12	6442643	T	1.58	5.00 x 10-6	GWAS Catalog (PMID: 19525953) 24	0.02	0.02	0.02	4.71		0.03	0		1
rs10466829	12	9876091	A	1.09	1.40 x 10-8	2011 IMSGC GWAS (PMID: 21833088) 20	0.5	0.46	0.51	27.72		1.40 x 10-7	1.28		0.26
rs703842	12	58162739	A	1.23	5.00 x 10-11	GWAS Catalog (PMID: 19525955) 30	0.66	0.68	0.65	6.67		0.01	1.15		0.28
rs1790100	12	123656725	G	1.11	7.00 x 10-7	GWAS Catalog (PMID: 19525953) 24	0.21	0.2	0.21	1.03		0.31	0		0.95
rs17594362	13	42139245	T	1.12	3.70 x 10-6	2011 IMSGC GWAS (PMID: 21833088) 20	0.12	0.12	0.09	0.74		0.39	25.18		5.23 x 10-7
rs806321	13	50841323	T	1.09	5.00 x 10-7	2011 IMSGC GWAS (PMID: 21833088) 20	0.53	0.55	0.56	6.53		0.01	10.45		1.23 x 10-3
rs9596270	13	50842440	T	1.35	7.00 x 10-7	GWAS Catalog (PMID: 22190364) 28	0.93	0.9	0.92	64.84		8.14 x 10-16	9.73		1.81 x 10-3
rs4902647	14	69254191	C	1.11	9.30 x 10-12	2011 IMSGC GWAS (PMID: 21833088) 20	0.53	0.54	0.54	2.04		0.15	0.74		0.39
rs2300603	14	76005557	T	1.11	2.00 x 10-8	2011 IMSGC GWAS (PMID: 21833088) 20	0.76	0.73	0.71	20.94		4.75 x 10-6	48.62		3.11 x 10-12
rs2119704	14	88487689	C	1.27	2.20 x 10-10	2011 IMSGC GWAS (PMID: 21833088) 20	0.93	0.93	0.93	0.14		0.71	0.27		0.6
rs449295	16	1074443	A	1.12	8.40 x 10-8	2011 IMSGC GWAS (PMID: 21833088) 20	0.17	0.19	0.16	7.42		0.01	1.8		0.18
rs7200786	16	11177801	A	1.15	8.50 x 10-17	2011 IMSGC GWAS (PMID: 21833088) 20	0.44	0.44	0.45	0.02		0.89	2.08		0.15
rs7191700	16	11406803	C	1.15	6.00 x 10-7	GWAS Catalog (PMID: 22190364) 28	0.66	0.68	0.67	3.97		0.05	1.23		0.27
rs11864333	16	11475576	A	1.09	3.60 x 10-5	2011 IMSGC GWAS (PMID: 21833088) 20	0.5	0.54	0.53	24.88		6.11 x 10-7	14.62		1.31 x 10-4
rs8049603	16	23067260	T	1.19	1.00 x 10-6	GWAS Catalog (PMID: 19525955) 30	0.23	0.21	0.23	9.02		2.68 x 10-3	0		0.98
rs386965	16	79652541	G	1.09	3.90 x 10-6	2011 IMSGC GWAS (PMID: 21833088) 20	0.21	0.21	0.27	0.14		0.7	74.54		5.93 x 10-18
rs13333054	16	86011033	A	1.12	1.30 x 10-8	2011 IMSGC GWAS (PMID: 21833088) 20	0.24	0.25	0.26	1.03		0.31	7.01		0.01
rs17445836	16	86017663	G	1.25	4.00 x 10-9	GWAS Catalog (PMID: 19525953) 24	0.77	0.76	0.79	1.13		0.29	15.59		7.88 x 10-5
rs2293152	17	40481529	C	1.22	4.00 x 10-8	GWAS Catalog (PMID: 22190364) 28	0.6	0.6	0.62	0.05		0.82	10.42		1.25 x 10-3
rs9891119	17	40507980	C	1.1	1.80 x 10-10	2011 IMSGC GWAS (PMID: 21833088) 20	0.35	0.33	0.39	5.92		0.01	26.49		2.65 x 10-7
rs1373089	17	44915265	A	1.08	4.00 x 10-5	2011 IMSGC GWAS (PMID: 21833088) 20	0.49	0.54	0.52	39.19		3.84 x 10-10	15.24		9.49 x 10-5
rs8070463	17	45768836	T	1.15	1.00 x 10-7	GWAS Catalog (PMID: 22190364) 28	0.46	0.48	0.45	4.29		0.04	3.07		0.08
rs180515	17	58024275	G	1.11	8.80 x 10-8	2011 IMSGC GWAS (PMID: 21833088) 20	0.36	0.36	0.36	1.23		0.27	0.01		0.94
rs8081176	17	78283987	C	1.09	1.50 x 10-5	2011 IMSGC GWAS (PMID: 21833088) 20	0.31	0.33	0.34	6.86		0.01	15.75		7.22 x 10-5
rs12456021	18	56213390	A	1.1	3.60 x 10-6	2011 IMSGC GWAS (PMID: 21833088) 20	0.19	0.23	0.18	34.31		4.70 x 10-9	1.83		0.18
rs7238078	18	56384192	T	1.11	2.50 x 10-9	2011 IMSGC GWAS (PMID: 21833088) 20	0.77	0.83	0.76	86.01		1.79 x 10-20	0.76		0.38
rs1077667	19	6668972	C	1.16	9.40 x 10-14	2011 IMSGC GWAS (PMID: 21833088) 20	0.78	0.82	0.8	25.78		3.82 x 10-7	8.47		3.62 x 10-3
rs2278442	19	10444826	A	1.08	0.00012	2011 IMSGC GWAS (PMID: 21833088) 20	0.65	0.62	0.69	15.81		7.01 x 10-5	33.81		6.09 x 10-9
rs8112449	19	10520064	G	1.1	1.20 x 10-6	2011 IMSGC GWAS (PMID: 21833088) 20	0.67	0.7	0.65	14.87		1.15 x 10-4	4.92		0.03
rs10411936	19	16548375	A	1.16	2.00 x 10-7	GWAS Catalog (PMID: 22190364) 28	0.3	0.32	0.34	6.85		0.01	24.55		7.23 x 10-7
rs874628	19	18304700	A	1.12	1.30 x 10-8	2011 IMSGC GWAS (PMID: 21833088) 20	0.68	0.71	0.73	16.92		3.91 x 10-5	46.48		9.26 x 10-12
rs7255066	19	45146103	C	1.1	1.20 x 10-6	2011 IMSGC GWAS (PMID: 21833088) 20	0.25	0.22	0.24	20.4		6.29 x 10-6	2.58		0.11
rs6509314	19	47696626	T	1.1	4.60 x 10-7	2011 IMSGC GWAS (PMID: 21833088) 20	0.7	0.7	0.68	0.21		0.65	6.92		0.01
rs281380	19	49214470	G	1.08	1.90 x 10-6	2011 IMSGC GWAS (PMID: 21833088) 20	0.33	0.39	0.32	74.35		6.55 x 10-18	1.87		0.17
rs2303759	19	49869051	G	1.11	5.20 x 10-9	2011 IMSGC GWAS (PMID: 21833088) 20	0.24	0.23	0.23	1.4		0.24	0.5		0.48
rs6074022	20	44740196	C	1.17	3.56 x 10-12	GWAS Catalog (PMID: 22190364) 28	0.25	0.27	0.26	8.05		4.54 x 10-3	0.26		0.61
rs2762932	20	52768391	G	1.15	8.10 x 10-7	2011 IMSGC GWAS (PMID: 21833088) 20	0.14	0.15	0.17	1.73		0.19	39.42		3.41 x 10-10
rs2248359	20	52791518	C	1.12	2.50 x 10-11	2011 IMSGC GWAS (PMID: 21833088) 20	0.59	0.65	0.58	51.56		6.96 x 10-13	1.05		0.3
rs6062314	20	62409713	T	1.18	1.30 x 10-7	2011 IMSGC GWAS (PMID: 21833088) 20	0.92	0.91	0.93	1.84		0.18	8.58		3.39 x 10-3
rs2283792	22	22131125	C	1.09	4.70 x 10-9	2011 IMSGC GWAS (PMID: 21833088) 20	0.51	0.52	0.51	0.74		0.39	0.01		0.93
rs2072711	22	37268555	A	1.12	6.30 x 10-5	2011 IMSGC GWAS (PMID: 21833088) 20	0.17	0.15	0.16	11.16		8.34 x 10-4	4.78		0.03
rs140522	22	50971266	T	1.09	1.70 x 10-8	2011 IMSGC GWAS (PMID: 21833088) 20	0.32	0.33	0.29	1.08		0.3	13.72		2.12 x 10-4
Supplementary Table 2: Risk allele frequencies in mainland Scotland, Orkney and Shetland
Risk allele frequencies (RAF) and Pearson’s chi-squared test values (with corresponding p-values) for all variants included in the PRS calculation. Risk allele frequencies were calculated in control individuals only. The chi-squared p-values are shown for two RAF comparisons between population controls: Generation Scotland (GS) and ORCADES (ORC); Generation Scotland and VIKING (VIK). Significant …

## Sheet: Supplementary Table 3
VIKING: Full SNP set	Estimate	Std. Error	t value	Pr(>|t|)	Significance		Model AIC
(Intercept)	-0.0541954	0.121853	-0.445	0.65654			5999.4
ms	0.595469	0.271309	2.195	0.02829	*
age	0.0002726	0.0014636	0.186	0.85228
sex	-0.0252867	0.0452492	-0.559	0.57634
pc1	-4.77453	2.23933	-2.132	0.03311	*
pc2	4.82652	1.51318	3.19	0.00145	**
VIKING: HLA only	Estimate	Std. Error	t value	Pr(>|t|)	Significance		Model AIC
(Intercept)	-0.031316	0.124916	-0.251	0.80207			6103.4
ms	0.389062	0.278128	1.399	0.162003
age	-0.001627	0.0015	-1.084	0.278428
sex	0.040259	0.046386	0.868	0.385545
pc1	-3.16951	2.29561	-1.381	0.167524
pc2	5.42382	1.55121	3.497	0.0005	***
VIKING: Full SNP set without HLA	Estimate	Std. Error	t value	Pr(>|t|)	Significance		Model AIC
(Intercept)	-0.033155	0.118976	-0.279	0.7805			5899.2
ms	0.474004	0.264903	1.789	0.0737	.
age	0.001175	0.001429	0.822	0.4109
sex	-0.050279	0.044181	-1.138	0.2552
pc1	-3.77405	2.18646	-1.726	0.0845	.
pc2	2.63644	1.47746	1.784	0.0745	.
ORCADES: Full SNP set	Estimate	Std. Error	t value	Pr(>|t|)	Significance		Model AIC
(Intercept)	0.171644	0.080772	2.125	0.0337	*		6298.9
ms	0.626344	0.107057	5.851	5.63e-09	***
age	-0.001097	0.001408	-0.779	0.4363
sex	-0.0431	0.044023	-0.979	0.3277
pc1	-0.784578	0.727557	-1.078	0.281
pc2	0.755858	0.925368	0.817	0.4141
ORCADES: HLA only	Estimate	Std. Error	t value	Pr(>|t|)	Significance		Model AIC
(Intercept)	0.123201	0.0843375	1.461	0.144			6489.4
ms	0.490404	0.111783	4.387	1.2e-05	***
age	0.0006661	0.0014706	0.453	0.651
sex	-0.0210628	0.0459668	-0.458	0.647
pc1	-3.56003	0.759677	-4.686	2.95e-06	***
pc2	1.53019	0.966221	1.584	0.113
ORCADES: Full SNP set without HLA	Estimate	Std. Error	t value	Pr(>|t|)	Significance		Model AIC
(Intercept)	0.060187	0.079708	0.755	0.45			6240.5
ms	0.454086	0.105647	4.298	1.8e-05	***
age	-0.001427	0.00139	-1.027	0.305
sex	-0.035391	0.043444	-0.815	0.415
pc1	0.972845	0.717977	1.355	0.176
pc2	0.149741	0.913183	0.164	0.87
Generation Scotland: Full SNP set	Estimate	Std. Error	t value	Pr(>|t|)	Significance		Model AIC
(Intercept)	-0.0435707	0.0359612	-1.212	0.2257			24125
ms	0.618075	0.183502	3.368	0.00076	***
age	-0.0003201	0.0007116	-0.45	0.6528
sex	0.0179197	0.0216565	0.827	0.408
pc1	-0.451055	1.28448	-0.351	0.72548
pc2	-1.43425	1.31377	-1.092	0.27499
Generation Scotland: HLA only	Estimate	Std. Error	t value	Pr(>|t|)	Significance		Model AIC
(Intercept)	-0.0341461	0.0351975	-0.97	0.332			23756
ms	0.360865	0.179605	2.009	0.0445	*
age	-0.0006977	0.0006965	-1.002	0.3165
sex	-0.0075362	0.0211965	-0.356	0.7222
pc1	2.8379	1.2572	2.257	0.024	*
pc2	-1.55752	1.28587	-1.211	0.2258
Generation Scotland: Full SNP set without HLA	Estimate	Std. Error	t value	Pr(>|t|)	Significance		Model AIC
(Intercept)	-0.01951	0.03646	-0.535	0.59262			24361
ms	0.5148	0.186	2.767	0.0057	**
age	4.557e-06	0.0007214	0.006	0.99496
sex	0.02448	0.02196	1.115	0.26485
pc1	-2.022	1.302	-1.553	0.12045
pc2	-0.8122	1.332	-0.61	0.54201
Supplementary Table 3: Generalised linear model results to determine if cases and controls can be differentiated using PGRS
A generalised linear model with gaussian errors and an identity link function was fitted to ORCADES, VIKING and Generation Scotland datasets. The PGRS was used as the dependent variable, with three separate models fitted per dataset: the PGRS scores as determined by the full SNP set (n = 127), the PGRS scores as determibed by the full SNP set without HLA-DRB1*15:01 (n = 126) or the risk score of …
